# Supplementary material for: An artificial neural network for membrane-bound catechol-O-methyltransferase biosynthesis with Pichia pastoris methanol-induced cultures
Source: Microb Cell Fact. 2015 Aug 7;14:113. doi: 10.1186/s12934-015-0304-7 (PMC4527236; doi:10.1186/s12934-015-0304-7)
Supplement: Additional file 1: — ANN parameters employed for the final validation model. [file 12934_2015_304_MOESM1_ESM.xls]

## Sheet: ANN parameters
4th Iteraction
Whidden	Temperature (ºC)	Methanol constant feed rate (mL/H/L)	DMSO [%(v/v)]	Bias
	30	2.9	6	-			#REF!	#REF!	#REF!	#REF!	#REF!	#REF!
Hidden Node (1)	5.7683	-7.1914	1.1639	-0.1001			#REF!	#REF!	#REF!	#REF!	#REF!	#REF!
Hidden Node (2)	4.1383	-5.026	1.2258	0.5082			#REF!	#REF!	#REF!	#REF!	#REF!	#REF!
	Hidden Node (1)	Hidden Node (2)	Bias
Woutput	-4.6606	4.9076	-0.7119
